# Supplementary material for: Long term 5G network traffic forecasting via modeling non-stationarity with deep learning
Source: Commun Eng. 2023 Jun 6;2:33. doi: 10.1038/s44172-023-00081-4 (PMC10955930; doi:10.1038/s44172-023-00081-4)
Supplement: Supplementary file 4 — supplementary data 1 [file 44172_2023_81_MOESM4_ESM.xlsx]

## Sheet: Supplementary Data 1
	Methods		Diviner			AutoFormer			Informer			Transformer			ARIMA			Prophet			NBeats			LSTMa
	Metric		MSE	MAE	MASE	MSE	MAE	MASE	MSE	MAE	MASE	MSE	MAE	MASE	MSE	MAE	MASE	MSE	MAE	MASE	MSE	MAE	MASE	MSE	MAE	MASE
	NPT1	96	0.256	0.34	1.391	0.456	0.511	2.09	0.264	0.349	1.427	0.259	0.333	1.362	0.401	0.487	1.992	0.456	0.531	2.172	0.491	0.509	2.082	1.778	1.092	4.468
		288	0.277	0.379	1.598	0.431	0.499	2.104	0.611	0.59	2.488	0.376	0.445	1.876	0.498	0.552	2.328	0.43	0.517	2.18	0.624	0.694	2.927	1.838	1.114	4.698
		672	0.263	0.367	1.601	0.446	0.522	2.278	1.68	0.885	3.862	0.365	0.437	1.907	0.754	0.674	2.941	0.437	0.52	2.269	0.68	0.615	2.684	1.786	1.103	4.814
		1344	0.275	0.367	1.585	0.4	0.467	2.017	1.307	0.923	3.987	0.448	0.462	1.996	1.558	0.914	3.949	0.459	0.532	2.298	0.883	0.692	2.989	1.843	1.115	4.817
		2880	0.318	0.39	1.613	0.674	0.629	2.601	1.59	1.05	4.343	0.811	0.652	2.697	5.522	1.632	6.75	0.55	0.576	2.382	1.257	0.844	3.491	2.251	1.221	5.05
	NPT2	96	0.37	0.405	1.8	0.605	0.603	2.681	0.76	0.646	2.87	0.458	0.47	2.088	0.486	0.497	2.208	0.408	0.451	2.005	0.539	0.476	2.116	1.321	0.93	4.135
		288	0.394	0.431	1.977	0.579	0.607	2.786	1.131	0.826	3.788	0.415	0.454	2.082	0.491	0.499	2.289	0.45	0.495	2.269	0.589	0.541	2.481	1.443	0.967	4.437
		672	0.484	0.462	2.074	0.541	0.525	2.357	1.149	0.861	3.864	0.548	0.546	2.453	0.486	0.498	2.237	0.514	0.514	2.306	0.734	0.598	2.685	1.468	0.953	4.28
		1344	0.314	0.372	1.814	0.437	0.472	2.301	1.129	0.858	4.181	0.705	0.593	2.889	0.5	0.503	2.453	0.462	0.512	2.496	0.583	0.532	2.593	1.428	0.958	4.666
		2880	0.378	0.39	1.861	0.75	0.644	3.072	1.342	0.935	4.457	0.458	0.47	2.24	0.486	0.498	2.375	0.536	0.552	2.634	0.934	0.725	3.459	1.599	1.005	4.794
	NPT3	96	0.177	0.323	1.672	0.272	0.401	2.076	0.664	0.656	3.397	0.3	0.415	2.15	0.401	0.478	2.476	0.371	0.474	2.457	0.227	0.347	1.797	1.221	0.934	4.834
		288	0.193	0.301	1.558	0.579	0.607	3.144	0.88	0.721	3.736	0.458	0.478	2.478	0.402	0.48	2.487	0.377	0.461	2.386	0.486	0.498	2.579	1.212	0.904	4.679
		672	0.187	0.305	1.599	0.541	0.525	2.753	0.931	0.771	4.044	0.327	0.409	2.147	0.404	0.482	2.529	0.367	0.468	2.457	0.455	0.488	2.558	1.273	0.948	4.969
		1344	0.204	0.335	1.822	0.437	0.472	2.569	1.023	0.831	4.52	0.362	0.434	2.363	0.41	0.488	2.657	0.366	0.47	2.558	0.622	0.575	3.128	1.233	0.928	5.05
		2880	0.24	0.35	1.756	0.75	0.644	3.228	1.196	0.922	4.622	0.362	0.434	2.177	0.403	0.482	2.416	0.415	0.514	2.579	0.816	0.673	3.374	1.574	1.025	5.137
		,
