# Supplementary material for: Long term 5G network traffic forecasting via modeling non-stationarity with deep learning
Source: Commun Eng. 2023 Jun 6;2:33. doi: 10.1038/s44172-023-00081-4 (PMC10955930; doi:10.1038/s44172-023-00081-4)
Supplement: Supplementary file 5 — supplementary data 2 [file 44172_2023_81_MOESM5_ESM.xlsx]

## Sheet: Supplementary Data 2
,	Methods		Diviner			AutoFormer			Informer			Transformer			ARIMA			Prophet			NBeats			LSTMa
	Metric		MSE	MAE	MASE	MSE	MAE	MASE	MSE	MAE	MASE	MSE	MAE	MASE	MSE	MAE	MASE	MSE	MAE	MASE	MSE	MAE	MASE	MSE	MAE	MASE
	WTH	144	0.28	0.341	7.072	0.373	0.44	9.125	0.359	0.401	8.316	0.448	0.484	10.038	1.04	0.827	17.151	2.197	1.162	24.099	0.508	0.59	12.236	1.26	0.914	18.956
		432	0.333	0.392	8.135	0.402	0.445	9.235	0.374	0.431	8.944	0.407	0.47	9.754	1.019	0.813	16.872	2.019	1.107	22.974	0.427	0.501	10.397	1.208	0.89	18.47
		1008	0.273	0.328	6.806	0.663	0.613	12.72	0.344	0.387	8.03	0.535	0.514	10.666	0.921	0.78	16.185	1.566	0.978	20.294	0.406	0.49	10.167	1.194	0.885	18.364
		2016	0.233	0.306	6.348	1.857	1.019	21.14	0.367	0.417	8.651	0.367	0.417	8.651	1.022	0.84	17.426	1.242	0.831	17.24	0.757	0.635	13.173	1.22	0.9	18.671
		4320	0.318	0.358	5.832	1.016	0.853	13.897	1.251	0.806	13.131	0.876	0.616	10.035	0.506	0.555	9.042	1.751	1.128	18.377	0.361	0.434	7.07	1.051	0.846	13.783
	ETTh1	24	0.058	0.183	4.174	0.093	0.234	5.338	0.098	0.247	5.634	0.468	0.599	13.664	0.108	0.284	6.478	0.115	0.275	6.273	0.157	0.269	6.136	0.114	0.272	6.204
		48	0.071	0.203	4.629	0.089	0.229	5.222	0.158	0.319	7.274	0.369	0.524	11.95	0.175	0.424	9.669	0.168	0.33	7.525	0.146	0.292	6.659	0.193	0.358	8.164
		168	0.119	0.262	5.977	0.148	0.28	6.387	0.183	0.346	7.893	0.478	0.618	14.099	0.396	0.504	11.498	1.224	0.763	17.407	0.494	0.536	12.228	0.236	0.392	8.943
		336	0.114	0.268	6.031	0.183	0.344	7.742	0.222	0.387	8.71	0.235	0.417	9.385	0.468	0.593	13.346	1.549	1.82	40.962	0.411	0.494	11.118	0.59	0.698	15.709
		720	0.157	0.322	7.195	0.201	0.364	8.133	0.269	0.435	9.72	0.261	0.445	9.943	0.659	0.766	17.116	2.735	3.253	72.69	1.257	0.844	18.859	0.683	0.768	17.161
	ETTh2	24	0.072	0.203	4.281	0.131	0.281	5.927	0.093	0.24	5.062	0.608	0.653	13.773	3.555	0.445	9.386	0.177	0.381	8.036	0.167	0.318	6.707	0.155	0.307	6.475
		48	0.109	0.252	5.209	0.143	0.284	5.871	0.155	0.314	6.491	0.758	0.74	15.298	3.19	0.474	9.799	0.304	0.462	9.551	0.264	0.392	8.104	0.19	0.348	7.194
		168	0.206	0.352	6.07	0.254	0.399	6.881	0.232	0.389	6.708	0.425	0.528	9.105	2.8	0.565	9.743	2.145	1.068	18.418	0.525	0.548	9.45	0.385	0.514	8.864
		336	0.22	0.373	5.792	0.262	0.403	6.258	0.263	0.417	6.475	0.324	0.461	7.158	2.753	0.738	11.46	2.096	2.543	39.489	0.75	0.655	10.171	0.558	0.606	9.41
		720	0.202	0.368	5.435	0.579	0.621	9.172	0.277	0.431	6.365	0.27	0.423	6.247	2.878	1.044	15.42	3.355	4.664	68.888	0.816	0.682	10.073	0.64	0.681	10.058
	ETTm1	24	0.016	0.1	4.71	0.11	0.275	12.952	0.03	0.137	6.452	0.237	0.418	19.687	0.09	0.206	9.702	0.12	0.29	13.659	1.964	1.38	64.998	0.121	0.233	10.974
		48	0.023	0.119	5.159	0.092	0.25	10.838	0.069	0.23	9.971	0.288	0.481	20.853	0.179	0.306	13.266	0.133	0.305	13.223	1.584	1.22	52.892	0.305	0.411	17.818
		96	0.044	0.162	6.957	0.063	0.198	8.503	0.194	0.372	15.975	0.264	0.45	19.325	0.273	0.399	17.135	0.194	0.396	17.006	1.352	1.106	47.497	0.287	0.42	18.036
		288	0.078	0.209	9.375	0.096	0.245	10.99	0.401	0.554	24.85	0.23	0.41	18.391	0.462	0.558	25.03	0.452	0.574	25.748	0.628	0.621	27.856	0.524	0.584	26.196
		672	0.071	0.211	9.323	0.117	0.276	12.195	0.512	0.644	28.456	0.379	0.54	23.861	0.639	0.697	30.798	2.747	1.174	51.876	0.361	0.48	21.21	1.064	0.873	38.575
	ECL	168	0.265	0.361	2.315	0.385	0.458	2.937	0.447	0.503	3.225	0.587	0.561	3.597	1.032	0.873	5.598	2.725	1.273	8.163	0.225	0.363	2.327	0.723	0.655	4.2
		336	0.295	0.395	2.602	0.462	0.496	3.267	0.489	0.528	3.478	0.683	0.64	4.215	1.136	0.876	5.77	2.246	3.077	20.269	0.237	0.359	2.364	1.212	0.898	5.915
		720	0.303	0.409	2.544	1.349	0.907	5.643	0.54	0.571	3.552	0.482	0.527	3.278	1.251	0.933	5.804	4.243	1.415	8.803	0.367	0.482	2.998	1.511	0.966	6.01
		960	0.427	0.489	3.849	1.263	0.92	7.242	0.582	0.608	4.786	0.644	0.597	4.699	1.37	0.982	7.73	6.901	4.264	33.566	0.457	0.54	4.25	1.545	1.006	7.919
	Exchange	10	0.147	0.282	2.867	0.163	0.315	3.203	4.896	2.124	21.601	6.926	2.553	25.964	0.395	0.514	5.227	1.96	1.074	10.922	0.804	0.701	7.129	20.748	4.479	45.551
		20	0.273	0.421	3.16	0.423	0.54	4.054	6.318	2.443	18.341	6.759	2.524	18.949	0.74	0.774	5.81	2.039	1.106	8.303	1.166	0.939	7.049	21.239	4.541	34.092
		30	0.399	0.506	3.132	0.857	0.799	4.945	5.388	2.253	13.945	7.307	2.635	16.31	0.874	0.869	5.378	2.12	1.137	7.037	1.521	1.105	6.839	22.021	4.626	28.634
		60	0.619	0.669	4.265	0.911	0.776	4.948	9.886	3.067	19.557	8.455	2.84	18.109	2.285	1.357	8.653	2.446	1.296	8.264	3.299	1.67	10.648	23.261	4.762	30.365
	Solar	144	0.348	0.326	7.461	0.431	0.485	11.091	0.365	0.362	8.29	0.546	0.513	11.742	2.761	1.36	31.093	2.47	1.276	29.165	0.351	0.371	8.487	0.922	0.827	18.917
		288	0.312	0.331	8.355	0.437	0.477	12.035	0.405	0.397	10.007	0.368	0.368	9.289	2.773	1.364	34.362	2.479	1.279	32.236	0.345	0.356	8.988	0.915	0.806	20.327
		720	0.315	0.342	8.793	0.4	0.525	13.497	0.577	0.537	13.803	0.339	0.441	11.352	2.783	1.365	35.099	2.487	1.281	32.93	0.35	0.357	9.176	0.943	0.851	21.886
		864	0.31	0.297	7.053	0.546	0.607	14.423	0.994	0.897	21.299	0.813	0.478	11.367	2.782	1.365	32.419	2.486	1.281	30.415	0.349	0.357	8.488	0.937	0.843	20.03
	Traffic	168	0.156	0.259	0.835	0.431	0.485	1.561	1.814	1.159	3.729	0.75	0.644	2.071	1.181	0.918	2.953	1.169	0.919	2.957	0.509	0.528	1.7	1.963	1.202	3.866
		336	0.158	0.261	0.847	0.437	0.477	1.548	1.799	1.153	3.738	0.629	0.573	1.857	1.182	0.919	2.977	1.169	0.918	2.977	0.517	0.529	1.714	2.007	1.214	3.934
		720	0.318	0.437	1.457	0.4	0.525	1.751	1.817	1.15	3.836	0.671	0.604	2.014	1.187	0.92	3.069	1.177	0.92	3.067	0.526	0.533	1.779	2.06	1.226	4.087
		960	0.277	0.397	1.299	0.546	0.607	1.986	1.821	1.165	3.809	1.95	1.116	3.649	1.194	0.922	3.017	1.185	0.921	3.013	0.523	0.532	1.74	1.975	1.204	3.938
